# Supplementary material for: Associations among blood biomarkers, clinical subtypes, and prognosis in Parkinson’s disease
Source: Clin Park Relat Disord. 2025 Mar 11;12:100313. doi: 10.1016/j.prdoa.2025.100313 (PMC11952764; doi:10.1016/j.prdoa.2025.100313)
Supplement: Supplementary Data 2 [file mmc2.zip]

Archive with 1 entries (1 files):
- Fig. S1 20241218.eps
